# Supplementary material for: Corticosterone Impairs Hippocampal Neurogenesis and Behaviors through p21-Mediated ROS Accumulation
Source: Biomolecules. 2024 Feb 23;14(3):268. doi: 10.3390/biom14030268 (PMC10968297; doi:10.3390/biom14030268)
Supplement: Supplementary file 1 [file biomolecules-14-00268-s001.zip]

Archive with 1 entries (1 files):
- biomolecules-2845197-supplementary.pdf
